# Supplementary material for: Impact of radiographic honeycombing on transplant free survival and efficacy of immunosuppression in fibrotic hypersensitivity pneumonitis
Source: BMC Pulm Med. 2023 Jun 22;23:224. doi: 10.1186/s12890-023-02523-3 (PMC10288669; doi:10.1186/s12890-023-02523-3)
Supplement: Supplementary file 1 — Supplementary Material 1 [file 12890_2023_2523_MOESM1_ESM.xlsx]

## Sheet: HP vs IPF
CensorTime	CensorYN	HPYN	AgeDx	MaleGender	EverSmoker	Antigen	Fibrotic	Scan features HP	SLBHP	Gapscore	FVCperc	DLCOperc	BALLymph>30	HPdxconfidence	HRCTHC	Ethnicity	CTDegreeofFibrosis	UIPcategoryconsensus	CTFibrosis	CTReticulation	Cttractionbronch	CTHoneycombing	Ctexpviews	CTUpperMid	Ctperibronc	Ctggo	Ctmicrodules	Ctcysts	Ctmosaic	Ctconsolidation	CtAirTrapping	CtDistributionOfFibrosis	slb_uip	IS>6m	mmf	aza	pred	Death	Transplant
110.827	0	1	66	1	1	1	1	1	3	6	89	50	1	3	0	6	1	3	1	1	1	0	1	0	0	1	0	1	0	0	0	1	0	1	1	0	1	0	0
68.3507	0	1	70	1	1	0	1	1		5	55	39	1	2	1	1	2	3	2	1	1	1	1	1	1	0	0	0	0	0	0	3		1	1	0	1	0	0
44.8438	0	1	65	1	1	1	1	1	2	5	62	41		1	0	2	2	3	2	1	1	0	1	0	1	1	0	0	0	0	0	4	0	0	0	0	1	0	0
22.0274	0	1	75	1	1	1	1	2	2		90	84		2	0	1	2	3	2	1	1	0	1	0	0	0	1	0	0	0	0	1	0	0	0	0	0	0	0
77.7206	0	1	54	0	0	1	1	3	3	2	46	34		3	0	1	1	3	1	1	1	0	1	0	1	1	0	0	1	0	1	4	1	1	1	0	1	0	0
41.6219	0	1	60	0	1	1	1	3		2	64	26		1	0	1	1	3	1	1	0	0	1	0	0	1	0	0	1	0	1	4		0	0	0	1	0	0
8.1863	0	1	58	0	0	1	1	3		2	65	53		1	0	1	1	3	1	1	1	0	1	0	1	1	1	0	1	0	1	2		0	0	0	0	0	0
224.942	0	1	66	0	0	1	1	3			56	46		1	0	1	1	3	1	1	1	0	1	0	0	1	0	0	1	0	1	4		0	0	0	0	0	0
58.6192	0	1	78	1	0	0	1	2	2		88	80		1	0	1	1	3	1	1	1	0	1	0	0	0	1	0	0	0	0	4	1	0	0	0	0	0	0
17.7534	0	1	72	0	0	1	1	3	3	4	61	39		3	0	1	1	3	1	1	1	0	1	1	0	1	1	0	1	0	1	3	1	0	0	0	1	0	0
49.0192	1	1	64	1	1	1	1	1						3	1	1	3	3	3	1	1	1	1	0	1	0	0	0	0	0	0	1		1	0	1	1	1	0
69.5014	0	1	54	1	0	1	1	3	2	3	74	36		3	0	1	1	3	1	1	1	0	1	1	1	1	1	0	1	0	1	3	1	0	0	0	1	0	0
132.953	1	1	46	0	0	1	1	3	3	4	42	28	1	3	0	3	1	3	1	1	1	0	1	0	1	1	0	0	1	0	1	4	0	1	1	0	1	0	1
80.8767	0	1	65	0	0	1	1	3	3		87	63		3	0	1	1	3	1	1	0	0	1	0	1	1	1	0	0	0	0	4	0	0	0	0	0	0	0
151.397	0	1	53	0	0	1	1	3	1	2	65	48		1	0	1	2	3	2	1	1	0	1	1	0	1	0	0	1	0	1	3	1	1	1	0	1	0	0
54.937	0	1	70	1	0	1	1	3	2	5	64	60		3	0	1	1	3	1	1	1	0	1	0	0	1	0	0	1	0	1	4	0	0	0	0	1	0	0
83.9014	1	1	50	1	1	1	1	1	2	3	81	31		1	1	1	2	0	2	1	1	1	1	0	0	0	0	0	0	0	0	1	1	1	1	0	1	0	1
27.3206	0	1	70	1	1	1	1	3	3	4	86	55		3	0	1	1	3	1	1	1	0	1	1	1	1	0	0	1	0	1	3	0	0	0	0	1	0	0
86.137	0	1	52	0	0	1	1	3		3	38	52	1	3	0	1	2	3	2	1	1	0	1	1	0	0	1	0	1	0	1	3		1	1	0	1	0	0
43.6603	1	1	48	1	1	1	1	3	2	4	46	45		3	1	1	1	3	1	1	1	1	1	0	1	1	1	0	0	0	0	4	1	1	1	0	1	0	1
60.8548	1	1	85	0	0	1	1	3		5	62	37		1	0	4	1	3	1	1	1	0	1	1	1	0	0	0	1	0	0	3		0	0	0	0	1	0
26.9918	1	1	66	1	1	1	1	3	3	5	59	42		3	1	1	2	3	2	1	1	1	1	1	1	1	0	0	1	0	1	3	1	1	1	1	1	1	0
260.088	1	1	62	0	0	1	1	3	1	3	54	49		1	0	1	2	3	2	1	1	0	1	1	1	0	1	0	1	0	1	3	1	0	0	0	1	0	1
128.844	0	1	69	0	0	1	1	3			82	68	1	2	0	1	2	3	2	1	1	0	1	0	0	1	1	0	1	0	1	4		0	0	0	0	0	0
17.9836	1	1	54	1	1	0	1	1	3		42	32	0	2	1	3	3	0	3	1	1	1	1	0	0	0	0	0	0	0	0	1	1	0	0	0	0	0	1
20.2849	1	1	72	1	1	1	1	3			60	35	1	2	0	1	2	3	2	1	1	0	1	1	0	1	0	0	1	0	1	3		1	1	0	1	1	0
39.0575	0	1	72	1	1	1	1	1	2		61	34		1	1	1	3	0	3	1	1	1	1	0	0	0	0	0	0	0	0	1	1	0	0	0	0	0	0
31.5616	0	1	66	1	1	1	1	3			63	60	0	1	0	1	2	3	2	1	1	0	1	0	1	1	0	0	1	0	1	4		0	1	0	1	0	0
26.3343	0	1	55	0	0	0	1	3	3		85	78	0	3	0	1	1	3	0	1	1	0	1	0	1	1	0	0	1	0	1	4	0	0	1	0	1	0	0
43.1343	0	1	57	1	1	1	1	1	2		55	60		1	0	1	1	3	1	1	1	0	1	1	1	1	0	0	0	0	0	3	1	0	0	0	0	0	0
65.4904	0	1	47	1	0	1	1	3			43	32	0	1	0	1	3	3	3	1	1	0	1	0	1	1	0	0	1	0	1	4		0	1	0	1	0	0
44.9753	0	1	65	1	0	1	1	3	3		48			3	0	1	2	3	2	1	1	0	1	0	1	1	0	0	1	0	1	4	1	0	0	0	1	0	0
84.1315	0	1	64	0	0	1	1	3	3		50	52	0	3	0	1	2	3	2	1	1	0	1	0	1	1	0	0	1	0	1	4	0	1	1	0	1	0	0
29.6219	1	1	74	1	0	1	1	1	3		44	21		3	0	1	2	3	2	1	1	0	1	0	1	1	0	0	0	0	0	1	1	0	1	0	1	1	0
55.463	0	1	77	0	0	1	1	2			72	83	0	3	0	1	2	3	2	1	1	0	1	0	1	1	0	0	1	0	1	1		0	0	0	0	0	0
50.3671	1	1	72	1	1	1	1	1	2		54	43		1	1	1	2	2	2	1	1	1	1	0	0	0	0	0	0	0	0	4	1	0	0	0	0	0	1
51.5836	0	1	71	0	1	1	1	1	3		74	53		3	0	1	2	2	2	1	1	0	1	0	0	0	0	0	0	0	0	1	1	0	0	0	0	0	0
4.47123	1	1	78	0	0	1	1	3			60	34		1	0	2	2	3	2	1	1	0	1	1	0	0	0	0	1	0	1	3		0	0	0	1	1	0
42.6411	0	1	59	1	0	1	1	1	2		62	49		1	0	1	1	2	1	1	1	0	1	0	0	0	0	0	0	0	0	1	1	0	0	0	0	0	0
37.611	0	1	73	1	0	1	1	2			70	54	1	3	0	1	2	3	2	1	1	0	1	0	1	0	0	0	1	0	1	1		1	1	0	1	0	0
8.08767	1	1	56	1	1	1	1	1	2					1	0	1	3	3	3	1	1	0	1	0	0	1	0	0	0	1	0	1	1	0	1	0	1	0	1
17.2932	1	1	61	0	0	1	1	1	3	3	55	35		3	0	3	3	3	3	1	1	0	0	0	1	1	0	0	0	0	0	4	1	1	0	1	1	0	1
47.8356	0	1	76	1	0	1	1	3		3	96	83		1	0	1	1	3	1	1	1	0	1	0	0	0	0	0	1	0	1	4		0	0	0	0	0	0
30.2466	1	1	72	1	1	1	1	2	1	5	84	35	1	1	1	1	3	3	3	1	1	1	1	0	0	0	1	0	0	0	0	1	1	1	1	0	1	0	1
30.8384	1	1	81	0	0	1	1	3		5	41			1	0	1	2	3	2	1	1	0	1	1	1	1	0	0	1	0	1	3		1	1	0	1	1	0
103.627	0	1	68	0	0	1	1	3			78	45		1	0	6	1	3	1	1	1	0	1	1	1	1	0	0	1	0	1	3		0	0	0	0	0	0
24.9205	0	1	49	1	0	1	1	2	2	4	39	36		2	0	1	2	3	2	1	1	0	1	0	0	1	0	0	1	0	1	1	1	1	1	0	1	0	0
22.7507	1	1	78	1	1	1	1	3		5	66	40	1	2	0	1	1	3	1	1	1	0	1	1	1	1	0	0	1	1	1	3		0	0	0	0	1	0
71.8027	0	1	72	1	1	1	1	3		3	77	82		1	0	1	1	3	1	1	1	0	1	1	1	0	0	0	1	0	1	3		0	0	0	0	0	0
38.0055	1	1	88	1	1	1	1	3		6	52	23		1	1	1	3	3	3	1	1	1	0	1	1	0	0	0	1	0	1	3		0	0	1	0	1	0
38.663	0	1	82	1	0	1	1	3		3	78	38	1	2	0	1	1	3	1	1	1	0	1	0	0	0	0	0	1	0	1	4		0	0	0	0	0	0
186.805	0	1	59	0	1	1	1	3		1	85	60		1	0	1	1	3	1	1	1	0	1	1	1	1	0	0	1	0	1	3		1	0	0	1	0	0
124.636	0	1	71	0	0	1	1	3	3	5	45	35		3	0	1	3	3	3	1	1	0	1	1	1	1	0	0	1	0	1	3	0	1	1	1	1	0	0
17.5233	0	1	66	0	0	1	1	3		3	63	53		1	0	1	2	2	2	1	1	0	1	0	0	1	0	0	1	0	1	4		1	1	1	1	0	0
58.0603	1	1	59	1	1	1	1	1	3	3	78	49		3	0	4	2	1	2	1	1	0	1	0	0	0	0	0	0	0	0	1	1	0	0	0	1	1	0
35.5726	1	1	59	1	1	1	1	3		5	71	38		3	0	1	1	3	1	1	1	0	1	0	0	1	0	0	1	0	1	4		1	1	0	1	0	1
123.452	1	1	58	1	1	0	1	2	2	3	61	41		1	0	1	2	3	2	1	1	0	1	0	1	1	0	1	1	0	1	1	0	1	1	1	1	1	0
15.9123	1	1	72	1	0	0	1	1	3					2	0	1	2	3	2	1	1	0	1	0	0	0	0	0	1	0	0	1	0	0	0	0	0	0	1
100.175	0	1	63	1	1	1	1	3		4	56	58	0	1	0	1	2	3	2	1	1	0	1	1	1	1	0	0	1	0	1	3		0	0	0	1	0	0
89.2274	1	1	81	0	1	1	1	3		5	62	34		1	1	1	3	3	3	1	1	1	1	0	0	1	0	1	1	0	1	4		0	0	0	0	1	0
235.2	0	1	41	0	1	1	1	1	3	3	48	48		3	1	1	3	3	3	1	1	1	1	1	1	0	0	0	0	0	0	3	0	1	1	0	1	0	0
43.2657	1	1	55	1	0	1	1	2	2	3	90	17	0	2	0	4	2	3	2	1	0	0	1	0	1	1	0	0	1	0	1	1	1	1	0	1	1	0	1
69.2055	1	1	55	1	0	1	1	1	2	3	76	45		1	1	1	2	0	2	1	1	1	1	0	0	0	0	0	0	0	0	1	1	1	1	0	1	0	1
49.3808	1	1	55	0	0	1	1	3	3	0	85	62		3	0	1	2	3	2	1	1	0	1	1	1	1	0	0	1	0	1	3	0	1	1	1	1	1	0
110.203	0	1	57	0	1	1	1	2	2	0	81	53		2	0	1	1	3	1	1	0	0	1	1	0	1	0	0	1	0	1	3	0	0	0	0	1	0	0
65.589	0	1	61	0	1	1	1	3		1	93	78	0	3	0	1	2	3	2	1	1	0	1	0	0	0	1	0	0	0	0	4		0	0	0	1	0	0
51.2877	0	1	71	0	0	1	1	3		2	107	84	1	2	0	1	1	3	1	1	1	0	1	0	0	1	0	0	1	0	1	4		0	0	0	0	0	0
58.5863	1	1	51	1	1	1	1	1		4	33	61	1	3	0	2	1	2	1	1	1	0	1	0	0	0	0	0	0	0	0	4		1	1	0	1	0	1
23.8356	0	1	68	1	0	1	1	2		3	76	64	0	3	0	1	1	2	1	1	1	0	1	0	0	0	0	0	1	0	1	1		0	0	0	0	0	0
36.4274	0	1	60	0	0	1	1	3	3	1	76	46		3	1	1	1	3	1	1	1	1	1	0	0	1	0	0	1	0	1	4	1	0	0	0	0	0	0
16.8986	0	1	78	1	1	0	1	3		6	69	29	1	1	0	1	1	3	1	1	1	0	1	0	0	1	0	0	1	0	1	4		1	0	1	1	0	0
56.0548	1	1	67	0	0	1	1	1		5	60	13		3	1	1	3	2	3	1	1	1	1	0	0	0	0	0	0	0	0	1		1	1	1	1	1	0
48.6247	1	1	55	0	0	0	1	1	3	4	37	16		2	1	1	3	3	3	1	1	1	1	0	1	1	0	0	0	0	0	4	1	1	1	0	0	1	0
28.011	1	1	90	1	0	1	1	3			89	57		1	1	3	2	3	2	1	1	1	1	1	0	0	1	0	0	0	0	3		0	0	0	0	1	0
20.3178	0	1	67	1	0	1	1	3		4	108	49		1	0	1	2	3	2	1	1	0	1	1	1	1	0	0	1	0	1	3		0	0	0	1	0	0
138.312	0	1	69	1	1	1	1	3		3	90	55	0	3	0	4	2	3	2	1	1	0	1	0	0	1	1	0	1	0	1	4		1	1	0	1	0	0
58.6192	1	1	61	1	0	0	1	1	3	4	67	57		2	0	4	1	3	1	1	1	0	1	0	1	1	0	0	0	0	0	1	0	0	0	0	0	0	1
37.3808	0	1	66	1	0	0	1	3	2	5	53	49		2	0	1	1	3	1	1	1	0	1	1	1	1	0	0	1	0	1	3	0	0	0	0	0	0	0
152.351	1	1	47	0	0	1	1	1	3		40	27		3	0	1	3	3	3	1	1	0	0	0	1	0	0	0	0	0	0	1	1	0	0	0	0	0	1
18.0493	0	1	61	0	0	1	1	3		2	72	69	1	3	0	3	1	3	1	1	1	0	1	1	1	1	1	0	1	0	1	3		0	0	0	1	0	0
75.748	0	1	77	1	1	1	1	1	2		72	96		1	0	1	1	1	1	1	1	0	1	0	0	0	0	0	0	0	0	1	1	0	0	0	0	0	0
7.6274	0	1	39	1	1	1	1	1	2	5	27	9		1	0	1	3	3	3	1	1	0	1	1	1	0	0	0	0	0	0	3	0	0	1	0	1	0	0
3.28767	1	1	69	0	1	1	1	3						1	0	2	1	3	1	1	1	0	1	1	1	1	0	0	1	0	1	3		0	0	0	0	1	0
40.4055	0	1	71	1	1	1	1	1		4	62	53	0	3	0	1	1	3	1	1	1	0	0	1	0	0	0	0	0	0	0	3		1	1	0	1	0	0
114.411	1	1	63	0	0	1	1	3	2	4	49	46	0	3	0	3	1	3	1	1	1	0	1	1	1	1	0	0	1	0	1	3	0	1	1	0	1	0	1
45.6658	0	1	87	0	1	1	1	3		4	65	30		1	0	1	1	3	1	1	1	0	1	0	0	1	0	0	1	0	1	4		0	0	0	0	0	0
85.6767	1	1	54	0	1	1	1	1	2	2	80	29		1	1	1	3	3	3	1	1	1	1	0	0	1	0	1	0	0	0	1	1	1	1	0	1	1	0
35.6055	0	1	74	1	1	1	1	2		3	71	53	1	1	0	1	1	3	1	1	0	0	1	1	0	0	1	0	0	0	0	3		0	0	0	1	0	0
87.1233	0	1	55	1	0	1	1	3	1	3	52	43	0	1	1	1	2	3	2	1	1	1	1	1	1	1	0	0	1	0	1	3	1	1	1	0	1	0	0
33.0082	1	1	61	1	1	1	1	1	2	4	45	70		1	0	1	2	3	2	1	1	0	1	1	0	0	0	0	0	0	0	3	1	0	0	0	1	0	1
36.3945	0	1	69	0	1	1	1	1	2	4	68	50		1	0	4	1	3	1	1	1	0	1	1	0	0	0	0	0	0	0	3	0	0	1	0	0	0	0
117.403	0	1	63	1	1	1	1	3	2		88	55		3	0	1	1	3	1	1	1	0	1	0	0	1	0	0	0	0	0	4	1	0	0	0	0	0	0
205.414	0	1	55	1	1	1	1	3	1	4	46	43		1	0	1	2	3	2	1	1	0	1	1	1	1	0	0	1	0	1	2	1	1	1	0	1	0	0
71.8356	1	1	70	1	1	1	1	3	1		67	36		1	0	1	1	3	1	1	1	0	1	1	0	0	0	0	0	0	0	3	1	0	0	0	0	1	0
24.263	0	1	80	1	1	1	1	3	1		65	52		1	0	1	1	3	1	1	1	0	1	0	0	1	1	0	0	0	0	4	0	0	0	0	0	0	0
60.0329	0	1	65	0	0	1	1	1	3	2	91	60	0	3	0	1	2	1	2	1	1	0	1	0	0	0	0	0	0	0	0	1	0	1	1	0	0	0	0
15.9123	1	1	63	0	0	1	1	1	3	5	44	17		3	0	1	2	3	2	1	1	0	0	0	0	0	0	0	0	0	0	1	1	1	1	1	1	0	1
41.9178	0	1	63	0	1	1	1	3		2	77	37		1	1	1	2	3	2	1	1	1	1	1	0	0	0	0	1	0	1	3		0	0	0	0	0	0
50.2356	1	1	72	1	0	0	1	2	2		101	60	0	1	1	1	2	3	2	1	1	1	1	0	0	0	1	0	0	0	0	1	1	0	0	0	0	1	0
57.5014	0	1	63	0	0	1	1	3		4	46	60	0	3	0	3	1	3	1	1	1	0	1	1	1	1	0	0	1	0	1	3		0	0	0	0	0	0
1.5452	0	1	66	0	0	0	1	3	2	4	52	38		2	0	1	1	3	1	1	1	0	1	0	0	0	1	0	0	0	0	4	1	0	1	0	1	0	0
49.2822	1	1	78	0	1	1	1	3		4	68	37		1	1	1	2	3	2	1	1	1	1	0	0	1	0	0	1	0	1	4		1	1	0	1	1	0
49.2164	1	1	69	1	1	1	1	2	2	7	25	22		2	0	1	2	3	2	1	1	0	1	0	0	0	0	0	1	0	1	1	0	1	1	0	1	0	1
149.458	0	1	57	0	1	0	1	3	2	3	63	51		2	0	1	1	3	1	1	1	0	1	0	0	0	0	0	1	0	1	4	0	1	0	1	1	0	0
3.41918	0	1	74	1	1	1	1	3	3	5	68	47		3	1	1	1	3	1	1	1	1	1	0	0	0	0	0	1	0	1	4	0	0	0	0	0	0	0
8.41644	1	1	59	1	1	0	1	1	3		49	32		2	1	1	3	3	3	1	1	1	1	1	1	1	0	1	0	0	0	3	1	0	0	0	0	0	1
95.0466	1	1	67	1	1	1	1	1	2	5	53	44		1	1	2	3	3	3	1	1	1	1	1	1	0	0	0	0	0	0	3	1	1	1	0	1	0	1
41.9507	1	1	72	1	1	1	1	1	2	5	80	71		1	1	1	1	0	1	1	1	1	1	0	0	0	0	0	0	0	0	1	1	1	1	0	1	1	0
49.3151	1	1	55	0	0	1	1	3			46	29		1	0	1	1	3	1	1	1	0	1	1	1	1	0	0	1	0	1	3		0	0	0	0	1	0
52.2082	0	1	70	1	1	1	1	2	2	5	69	42		2	0	1	2	3	2	1	1	0	1	0	0	1	0	0	0	0	0	1	1	1	1	0	1	0	0
58.9479	0	1	68	1	1	1	1	2	2		71	58	0	2	0	1	2	3	2	1	1	0	1	0	0	0	1	0	0	0	0	1	1	0	0	0	0	0	0
26.4329	0	1	50	0	1	1	1	3		0	85	61	0	1	0	1	1	3	1	1	1	0	1	0	0	0	0	0	1	0	1	4		0	0	0	0	0	0
23.4411	0	1	58	0	1	1	1	3		0	96	65	0	3	0	1	2	3	2	1	1	0	1	0	0	1	0	0	1	0	1	4		1	1	0	1	0	0
45.7315	1	1	66	1	0	1	1	1	2	7	46	35		1	1	1	2	3	2	1	1	1	1	1	1	0	0	0	0	0	0	3	0	1	1	0	1	0	1
80.5808	0	1	70	1	1	1	1	1	3	4	65	71		3	1	6	2	0	2	1	1	1	1	0	0	0	0	0	0	0	0	1	0	0	0	0	1	0	0
39.6493	0	1	75	1	1	0	1	3		6	44	53	1	2	0	1	1	3	1	1	1	0	1	1	1	1	0	0	1	0	1	3		0	0	0	1	0	0
67.0685	0	1	53	1	1	1	1	3	1	3	75	31		1	0	1	1	3	1	1	1	0	1	0	1	1	0	0	1	0	1	4	0	1	0	1	1	0	0
67.7918	0	1	72	0	1	0	1	3	3		81	55		3	0	1	2	3	2	1	1	0	1	0	1	1	1	0	1	0	1	4	1	0	0	0	0	0	0
54.6082	0	1	79	0	1	1	1	2		3	80	45	0	3	1	1	1	3	1	1	1	1	1	0	0	1	1	0	1	0	1	1		0	0	0	0	0	0
46.4877	0	1	52	0	0	0	1	2	3	0	113	122		3	0	6	1	3	1	1	0	0	1	1	0	0	1	0	0	0	0	3	0	0	0	0	0	0	0
83.6384	1	1	57	1	1	1	1	1	2	3	71	50		1	1	1	2	3	2	1	1	1	1	0	0	1	0	0	0	0	0	4	1	1	1	0	0	0	1
53.4575	0	1	51	0	0	1	1	1	3	2	71	36		3	1	1	2	3	2	1	1	1	1	1	0	1	0	0	0	0	0	3	0	1	1	0	1	0	0
171.945	0	1	36	1	0	1	1	1	3		68	70		3	1	1	2	3	2	1	1	1	0	1	1	0	0	1	0	0	0	3	0	0	0	0	0	0	0
87.7151	0	1	75	1	1	1	1	1	2	6	60	21		1	0	1	1	3	1	1	1	0	1	0	0	0	0	0	1	0	1	1	0	1	0	0	1	0	0
48.7562	0	1	64	1	1	1	1	1	3	2	73	73	1	3	1	1	2	3	2	1	1	1	1	1	0	1	0	0	0	1	0	3	1	0	0	1	1	0	0
72.3288	0	1	67	0	0	1	1	3		3	73	40	0	3	0	1	1	3	1	1	1	0	1	1	1	1	0	1	1	0	1	3		1	0	1	1	0	0
34.5206	0	1	69	1	1	1	1	1			63	48	1	3	0	1	1	3	1	1	1	0	1	0	0	1	0	0	0	0	0	3		0	0	0	0	0	0
65.6219	0	1	59	1	0	1	1	1		3	55	60	0	3	1	3	1	0	1	1	1	1	1	0	0	0	0	1	0	0	0	1		0	0	0	0	0	0
57.9945	0	1	50	0	1	1	1	3	2	2	72	56	0	3	0	1	2	2	2	1	1	0	1	1	1	1	0	0	1	0	1	3	1	1	1	0	1	0	0
62.7945	0	1	72	0	1	1	1	2	3	4	77	62		3	0	1	1	3	1	1	1	0	1	0	0	0	0	0	1	0	1	1	0	0	0	0	1	0	0
89.9507	0	1	71	0	1	1	1	3		2	93	63	0	1	0	1	1	3	1	1	0	0	1	0	0	0	0	0	1	0	1	4		0	0	0	0	0	0
63.8794	1	1	77	1	1	1	1	3	2	3	75	62	0	3	0	3	3	3	3	1	1	0	1	1	1	1	0	0	1	0	1	3	0	0	0	1	1	1	0
28.7014	0	1	57	1	1	1	1	3	2	3	68	49		3	0	1	2	3	2	1	1	0	1	1	1	0	0	0	1	0	1	3	1	0	0	1	1	0	0
72.1315	0	1	57	0	0	1	1	3	3	3	44	66		3	1	6	1	3	1	1	1	1	1	0	1	1	0	0	1	0	1	4	0	1	1	0	1	0	0
26.2027	0	1	78	1	1	1	1	3	3	5	55	38		3	0	1	1	3	1	1	1	0	1	0	0	1	0	0	1	0	1	4	1	0	0	0	0	0	0
55.0685	1	1	55	0	0	1	1	3	2	1	82	42		3	1	1	3	3	3	1	1	1	1	1	1	1	0	0	1	0	1	3	0	1	1	1	1	0	1
91.9233	0	1	73	0	1	1	1	3	3	4	58	52		3	1	3	1	3	1	1	1	1	1	1	1	1	0	0	1	0	1	3	1	1	1	0	1	0	0
58.0932	1	1	51	0	0	1	1	3		4	48	32	0	1	1	1	2	3	2	1	1	1	1	1	1	1	0	0	1	0	1	3		1	0	1	1	1	0
60.0658	0	1	54	0	0	0	1	3	3	1	66	65	1	3	0	1	1	2	1	1	1	0	1	0	0	1	1	0	1	0	1	4	0	1	1	0	1	0	0
63.5507	0	1	68	0	0	0	1	3	2	4	60	44		2	0	1	1	3	1	1	1	0	1	0	1	1	0	0	1	0	1	4	1	1	1	0	1	0	0
66.7069	1	1	62	0	0	1	1	3	2	4	63	43		3	1	1	3	3	3	1	1	1	1	1	1	0	0	1	1	0	1	3	1	1	1	0	1	0	1
65.589	1	1	71	1	1	1	1	3	1	5	97	19		1	0	3	2	3	2	1	1	0	1	1	1	1	0	0	1	0	1	2	1	1	1	0	1	1	0
53.063	0	1	56	1	0	1	1	3	2	3	57	47	0	3	0	1	1	3	1	1	1	0	1	1	1	1	0	0	1	0	1	3	0	1	1	0	1	0	0
63.5507	0	1	67	0	0	1	1	2	2	4	73	46		2	0	1	1	3	1	1	1	0	1	0	1	0	0	0	1	1	1	1	1	0	0	0	0	0	0
30.674	0	1	65	0	0	1	1	3	3	5	50	38		3	0	6	2	3	2	1	1	0	1	0	0	0	0	0	1	0	1	4	0	1	1	1	1	0	0
28.7342	0	1	62	1	1	1	1	3	1		52	48		1	1	1	2	3	2	1	1	1	1	1	0	1	0	0	1	0	1	3	1	0	0	0	0	0	0
153.501	0	1	37	0	0	1	1	3		2	51	27	0	3	1	3	2	3	2	1	1	1	1	1	1	1	1	1	1	0	1	3		1	1	1	1	0	0
114.674	1	1	73	1	0	1	1	3			63	54		1	0	1	2	3	2	1	1	0	1	1	1	1	0	1	0	0	0	4		0	0	0	0	1	0
38.0712	0	1	79	0	0	1	1	3			98	76		1	0	1	1	3	1	1	1	0	1	1	1	1	0	0	1	0	1	3		0	0	0	0	0	0
44.1206	0	1	75	0	0	1	1	3			73	64		1	0	1	2	3	2	1	1	0	1	0	1	1	0	0	1	0	1	4		0	0	0	0	0	0
39.7808	0	1	67	0	0	1	1	3	2	4	51			3	1	3	3	3	3	1	1	1	1	0	1	1	0	0	1	0	1	4	0	1	1	0	1	0	0
70.8493	1	1	68	1	1	1	1	1	2	6	62	47		1	1	1	2	3	2	1	1	1	1	1	0	1	0	0	0	0	0	4	1	1	1	0	1	0	1
74.5973	0	1	65	1	1	1	1	3		4	50	50	0	1	0	1	1	3	1	1	0	0	1	0	0	1	0	0	1	0	1	4		1	0	0	1	0	0
29.5233	1	1	71	1	0	0	1	3	2	4	60	56		2	0	1	3	3	3	1	1	0	1	0	1	0	1	0	1	0	1	4	1	1	1	0	1	1	0
42.4767	1	1	51	1	0	1	1	1	3	3	60		1	3	1	3	3	0	3	1	1	1	1	0	0	0	0	0	0	0	0	1	1	1	1	0	1	0	1
97.7096	1	1	71	1	0	1	1	3		1	87	55	0	1	0	1	1	3	1	1	1	0	1	1	0	0	0	0	1	0	1	2		1	1	0	1	1	0
37.3151	0	1	77	0	0	0	1	3		3	63	52	1	1	0	1	1	3	1	1	1	0	1	1	1	1	1	0	1	0	1	3		1	1	0	1	0	0
37.9068	0	1	75	0	1	1	1	3		4	41	32		1	1	1	3	3	3	1	1	1	1	1	1	0	0	0	1	0	1	3		0	0	0	0	0	0
34.9479	1	1	70	1	1	1	1	1	2	6	50	32		1	1	3	2	3	2	1	1	1	0	1	1	0	0	0	1	0	0	3	1	1	1	0	1	0	1
34.9479	1	1	43	0	0	1	1	3	1	4	31	0		2	0	1	2	3	2	1	1	0	1	1	1	1	0	0	1	0	1	3	0	1	1	1	1	0	1
210.016	0	1	61	0	0	1	1	3	2	0	102	72	0	2	0	1	1	3	1	1	0	0	1	1	1	1	0	0	1	0	1	3	0	1	1	0	1	0	0
10.4877	1	1	54	0	0	1	1	1	1	4	38	42	0	2	1	1	3	2	3	1	1	1	1	0	0	0	0	0	0	0	0	4	1	0	0	0	1	0	1
37.1507	0	1	66	0	1	1	1	3	3		42	33		3	1	3	1	3	1	1	1	1	1	0	0	0	0	0	1	0	1	4	1	0	0	0	0	0	0
119.803	0	1	60	0	1	1	1	3		1	74			1	0	1	1	3	1	1	0	0	1	1	0	1	0	0	1	1	1	3		1	0	1	1	0	0
8.1863	1	1	71	0	0	1	1	3		5	52	24	1	2	0	1	3	3	3	1	1	0	1	1	1	0	1	0	1	0	1	3		0	0	0	1	1	0
38.2027	1	1	61	0	0	1	1	3	3	4	52	58	0	3	1	1	2	3	2	1	1	1	1	0	0	0	0	0	1	0	1	4	1	1	1	0	1	0	1
55.5945	0	1	63	1	0	1	1	1	2	3	91	52		1	0	1	2	2	2	1	1	0	1	0	0	0	0	0	0	0	0	4	1	1	1	0	1	0	0
50.9918	0	1	71	1	1	0	1	1		5	64	54	1	2	0	1	1	3	1	1	0	0	1	0	1	1	0	1	0	0	0	4		0	0	0	0	0	0
136.8	1	1	66	0	0	0	1	3	3	3	78	38		3	1	1	3	3	3	1	1	1	1	1	1	0	0	0	1	0	1	3	1	1	1	0	1	1	0
83.6384	0	1	67	0	1	1	1	3	1	4	75	41		1	1	1	2	3	2	1	1	1	1	1	1	1	0	1	1	0	1	4	0	1	0	0	1	0	0
84.4603	1	1	59	0	0	1	1	3	3	3	32	36		3	0	1	3	3	3	1	1	0	1	1	1	1	0	0	1	0	1	3	1	1	1	0	1	1	0
57.1069	0	1	48	0	0	1	1	1	2	0	84	65		1	1	1	1	3	1	1	1	1	0	0	0	1	0	1	1	1	1	4	1	1	0	1	1	0	0
169.743	0	1	39	1	1	1	1	1	3	2	62	55		3	1	1	3	3	3	1	1	1	1	1	0	0	0	0	0	0	0	3	1	1	1	0	1	0	0
55.9233	0	1	79	1	1	1	1	3		5	72	39		1	1	1	3	3	3	1	1	1	1	0	0	1	0	1	1	0	1	4		0	0	0	0	0	0
16.8329	1	1	62	1	0	0	1	3	2	4	61	50		2	0	1	1	2	1	1	1	0	0	1	1	0	0	0	1	0	1	3	0	0	1	0	1	1	0
84.8548	0	1	73	0	1	1	1	3	3	3	83	40		3	1	1	2	3	2	1	1	1	1	1	0	0	0	0	1	0	1	4	1	1	1	0	1	0	0
61.7425	0	1	76	0	0	1	1	3		2	79	56		1	0	1	1	3	1	1	0	0	1	0	0	0	0	0	1	0	1	4		0	0	0	1	0	0
73.3479	1	1	58	0	1	1	1	3	3	1	65	60		3	0	1	1	3	1	1	0	0	0	0	0	1	0	0	1	0	0	4	0	0	1	0	0	1	0
108.986	0	1	64	0	0	0	1	3	2	3	52	36		1	0	1	2	3	2	1	1	0	1	0	1	1	0	0	1	0	1	4	1	1	1	1	1	0	0
13.7753	1	1	49	0	0	1	1	2	3	4	34	44		3	0	1	3	3	3	1	1	0	1	0	0	0	0	0	1	0	1	4	1	1	1	0	1	0	1
39.0247	0	1	60	0	0	1	1	3			54		0	1	1	1	2	3	2	1	1	1	1	0	1	1	0	0	1	0	1	4		0	0	0	1	0	0
104.811	0	1	67	0	0	1	1	3	3	5	51	32		3	0	1	2	3	2	1	1	0	1	0	1	1	0	0	1	0	1	1	1	1	1	0	1	0	0
76.9315	1	1	56	0	0	1	1	2			101	69	0	3	0	1	2	3	2	1	1	0	1	0	0	0	1	0	0	0	0	1		0	0	0	0	1	0
71.8685	0	1	78	0	1	1	1	3	3	3	100	57		3	0	1	1	3	1	1	1	0	1	0	0	0	0	0	1	0	1	4	1	0	0	0	1	0	0
33.8301	1	1	61	1	1	1	1	1	2	3	57	39		1	1	1	2	0	2	1	1	1	1	0	0	0	0	0	0	0	0	1	0	1	1	0	1	0	1
33.6	0	1	70	1	1	1	1	2		3	83	67	1	1	1	1	2	3	2	1	1	1	1	0	0	1	0	0	1	0	1	1		0	0	0	0	0	0
20.3507	0	1	68	1	1	1	1	3	2		111	75		3	1	1	2	3	2	1	1	1	1	1	0	0	0	0	1	0	1	3	1	0	0	0	0	0	0
39.8137	0	1	69	0	0	1	1	3	3	4	47	45		3	0	1	1	3	1	1	1	0	1	0	1	1	0	0	1	0	1	4	0	0	1	0	1	0	0
38.8274	0	1	62	0	1	1	1	3	2	3	78	56		3	0	1	1	3	1	1	1	0	1	0	0	1	0	0	1	0	1	4	0	0	1	0	1	0	0
2.33425	0	1	77	0	0	1	1	3	1	4	39	63		1	0	1	1	3	1	1	1	0	1	0	0	1	0	0	1	0	1	4	0	0	0	0	1	0	0
33.2055	0	1	69	1	1	1	1	1	2	3	83	97	0	1	0	1	1	1	1	1	1	0	1	0	0	0	0	0	0	0	0	1	1	0	0	0	0	0	0
71.6384	1	1	52	1	0	1	1	1	2		41	44	0	1	0	1	2	2	2	1	1	0	1	0	0	0	0	0	0	0	0	4	1	0	0	0	0	0	1
38.7945	1	1	63	0	1	1	1	1	2	3	84	62	0	1	0	1	1	2	1	1	1	0	1	0	0	0	0	0	0	0	0	4	0	0	0	0	0	1	0
31.9233	0	1	82	0	0	1	1	1	3	5	76	55		3	0	1	2	2	2	1	1	0	1	0	0	0	0	0	0	0	0	4	0	1	1	0	1	0	0
44.1863	0	1	56	0	0	1	1	1	3	1	91	47		3	0	1	1	1	1	1	1	0	1	0	0	0	0	0	0	0	0	1	0	0	0	0	1	0	0
29.063	0	1	69	0	1	1	1	1	3	3	93	57		3	1	1	2	0	2	1	1	1	1	0	0	0	0	0	0	0	0	1	1	0	0	0	1	0	0
36.4603	0	1	62	1	0	1	1	2	3	3	70	64		3	1	1	2	3	2	1	1	1	1	1	1	0	0	1	1	0	1	3	0	0	0	0	0	0	0
30.7726	0	1	69	1	1	0	1	2	3	3	114	90		3	0	1	1	2	1	1	1	0	1	0	0	0	0	0	1	0	1	1	0	0	0	0	0	0	0
56.4493	0	0	53	0	0	0	1	1			40	36			1	3	2	0	2	1	1	1	1	0	0	0	0	0	0	0	0	1
103.759	0	0	75	1	0	1	1	1			85.8	85	0	0	0	1	1	1	1	1	1	0	1	0	0	0	0	0	0	0	0	1
64.5699	1	0	60	1	1	1	1	1	1		42	36		0	0	3	2	2	2	1	1	0	0	0	0	0	0	0	0	0	0	4
43.8904	0	0	60	0	1	0	1	1			101	89		0	0	1	1	1	1	1	1	0	0	0	0	0	0	0	0	0	0	1
51.9781	0	0	74	1	0	0	1	1			84	63		0	0	1	1	1	1	1	1	0	1	0	0	0	0	0	0	0	0	1
58.6192	1	0	69	1	0	0	1	1	1		79	81		0	1	1	3	0	3	1	1	1	1	0	0	0	0	0	0	0	0	1
33.6658	1	0	72	1	1	1	1	1	1		61	24		0	1	1	3	0	3	1	1	1	0	1	0	0	0	0	0	0	0	1
46.6192	1	0	52	1	0	0	1	1	1		30	38		0	1	1	3	2	3	1	1	1	0	0	1	0	0	0	0	0	0	1
55.0685	1	0	68	1	0	0	1	1			92	79	0	0	0	1	1	1	1	1	1	0	1	0	0	0	0	0	0	0	0	1
83.4411	0	0	70	1	1	0	1	1			77	33		0	0	1	3	1	3	1	1	0	1	0	0	0	0	0	0	0	0	1
110.137	0	0	69	1	1	0	1	1			75	54		0	0	1	1	1	1	1	1	0	0	0	0	0	0	0	0	0	0	1
106.455	1	0	78	0	0	0	1	1			87	63		0	0	1	1	1	1	1	1	0	0	0	0	0	0	0	0	0	0	1
73.2493	0	0	71	1	0	0	1	1			99	89		0	0	2	1	1	1	1	1	0	0	0	0	0	0	0	0	0	0	1
66.3452	1	0	61	1	1	0	1	1			94	66		0	1	1	2	0	2	1	1	1	1	0	0	0	0	0	0	0	0	1
165.633	1	0	81	0	1	0	1	1			136	67		0	1	1	1	0	1	1	1	1	1	0	0	0	0	0	0	0	0	1
67.4959	1	0	72	1	1	0	1	1	1		55	48		0	0	1	1	1	1	1	1	0	1	0	0	0	0	0	0	0	0	1
27.4192	1	0	78	1	1	0	1	1	1		70	26		0	0	1	1	1	1	1	1	0	1	0	0	0	0	0	0	0	0	1
36.0986	0	0	70	1	0	0	1	1			61.6	35.5		0	1	1	3	0	3	1	1	1	1	0	0	0	0	0	0	0	0	1
21.1726	1	0	77	0	0	0	1	1			59	23		0	1	3	3	0	3	1	1	1	0	0	0	0	0	0	0	0	0	1
64.5041	1	0	71	1	1	0	1	1			91	40		0	1	1	3	0	3	1	1	1	0	0	0	0	0	0	0	0	0	1
58.6849	0	0	62	0	0	0	1	1			82	61		0	0	3	2	1	2	1	1	0	0	0	0	0	0	0	0	0	0	1
160.668	0	0	73	1	1	0	1	1			88	51		0	0	1	1	1	1	1	1	0	0	0	0	0	0	0	0	0	0	1
193.052	0	0	51	1	1	1	1	1			110	106		0	0	1	1	1	1	1	1	0	0	0	0	0	0	0	0	0	0	1
8.15342	0	0	74	1	1	1	1	1			104	117	1	0	1	1	2	0	2	1	1	1	0	0	0	0	0	0	0	0	0	1
34.5205	1	0	75	1	1	0	1	1			67	65		0	1	6	2	0	2	1	1	1	0	0	0	0	0	0	0	0	0	1
18.7397	0	0	67	0	1	0	1	1			88	21	0	0	1	1	2	0	2	1	1	1	1	0	0	0	0	0	0	0	0	1
26.8932	1	0	55	1	1	0	1	1	1		52	37		0	1	3	3	0	3	1	1	1	1	0	0	0	0	0	0	0	0	1
64.9315	0	0	62	1	1	0	1	1			62	42		0	0	1	1	2	1	1	1	0	0	0	0	0	0	0	0	0	0	4
58.9151	0	0	63	1	0	0	1	1			68	64		0	0	1	1	1	1	1	1	0	0	0	0	0	0	0	0	0	0	1
164.351	1	0	59	0	0	0	1	1			103	64	0	0	1	1	1	0	1	1	1	1	1	0	0	0	0	0	0	0	0	1
51.9452	1	0	55	0	1	0	1	1	1		42	33		0	0	1	1	1	1	1	1	0	1	0	0	0	0	0	0	0	0	1
72.0658	0	0	67	1	1	1	1	1			67	52		0	0	1	1	2	1	1	1	0	1	0	0	0	0	0	0	0	0	4
17.4904	0	0	80	1	1	0	1	1			47	12		0	1	6	3	0	3	1	1	1	1	0	0	0	0	0	0	0	0	1
188.91	0	0	65	0	1	0	1	1			89	71		0	0	6	1	1	1	1	1	0	1	0	0	0	0	0	0	0	0	1
83.6384	1	0	65	0	1	0	1	1			72	37		0	1	1	3	0	3	1	1	1	1	0	0	0	0	0	0	0	0	1
62.8274	1	0	57	0	0	1	1	1	1		72	33	0	0	0	2	2	3	2	1	1	0	0	0	0	1	1	0	0	0	0	1
65.1945	0	0	64	1	0	1	1	1	1		70	51		0	1	3	2	0	2	1	1	1	1	0	0	0	0	0	0	0	0	1
22.7836	0	0	76	0	0	1	1	2	1		68	60		0	0	1	2	3	2	1	1	0	1	1	0	1	0	0	1	0	1	3
131.145	0	0	63	1	1	1	1	1			108	122		0	0	6	1	1	1	1	1	0	1	0	0	0	0	0	0	0	0	1
27.7479	0	0	58	1	0	1	1	2			75	80		0	1	1	1	3	1	1	1	1	1	0	0	0	1	0	1	0	1	1
177.337	0	0	72	1	0	0	1	1			123	73		0	1	1	3	0	3	1	1	1	1	0	0	0	0	0	0	0	0	1
253.447	1	0	66	0	0	0	1	1			95	71		0	0	1	1	1	1	1	1	0	0	0	0	0	0	0	0	0	0	1
38.6301	1	0	68	0	1	1	1	1	1		75	52		0	0	1	1	1	1	1	1	0	1	0	0	0	0	0	0	0	0	1
201.699	0	0	58	1	1	0	1	1	1		92	71		0	1	1	2	0	2	1	1	1	1	0	0	0	0	0	0	0	0	1
16.537	0	0	71	1	1	0	1	1			48	34		0	0	2	2	3	2	1	1	0	0	0	0	1	0	0	0	0	0	1
10.2247	1	0	78	1	1	0	1	1			44	11		0	1	1	3	0	3	1	1	1	1	0	0	0	0	0	0	0	0	1
14.9589	1	0	59	0	0	1	1	1	1		42	37	0	0	1	1	3	3	3	1	1	1	1	0	0	1	0	0	0	0	0	1
110.104	0	0	58	1	1	0	1	1			88	71		0	0	6	2	1	2	1	1	0	1	0	0	0	0	0	0	0	0	1
113.227	1	0	57	0	1	1	1	1			82	47		0	1	1	2	0	2	1	1	1	0	0	0	0	0	0	0	0	0	1
48.8548	1	0	86	1	1	0	1	1			88	43		0	0	1	1	1	1	1	1	0	0	0	0	0	0	0	0	0	0	1
127.397	0	0	75	1	1	1	1	2	1		68	88		0	0	1	1	3	1	1	0	0	0	1	1	1	0	0	1	0	1	3
		0	66	1	0	0					73	63		0		3	2	0	2	1	1	1	0	0	0	0	0	0	0	0	0	1
65.0959	0	0	79	1	0	0	1	1			106	78		0	1	2	2	2	2	1	1	0	1	0	0	1	0	0	1	0	1	1
25.0849	0	0	72	0	0	0	1	2			57	22		0	0	3	2	0	2	1	1	1	1	0	0	0	0	0	0	0	0	1
62.3014	1	0	71	1	1	0	1	1	1		114	70		0	1	3	1	3	1	1	1	1	1	0	0	0	1	0	0	0	0	4
106.225	0	0	69	1	1	0	1	1	1		94	70		0	1	1	1	1	1	1	1	0	1	0	0	0	0	0	0	0	0	1
56.5808	0	0	62	1	1	0	1	1			100	104		0	0	1	2	0	2	1	1	1	0	0	0	0	0	0	0	0	0	1
31.0685	1	0	69	1	0	0	1	1	1		55	41		0	1	1	1	1	1	1	1	0	0	0	0	0	0	0	0	0	0	1
24.8877	1	0	81	1	1	0	1	1			89	23		0	0	6	2	0	2	1	1	1	1	0	0	0	0	0	0	0	0	1
51.9452	1	0	81	0	0	0	1	1			85	64		0	1	1	3	1	3	1	1	0	1	0	0	0	0	0	0	0	0	1
34.4877	1	0	59	1	0	0	1	1			64	48		0	0	1	2	0	2	1	1	1	0	0	0	0	0	0	0	0	0	1
46.8822	1	0	60	1	1	0	1	1			42	19		0	1	1	2	0	2	1	1	1	0	0	0	0	0	0	0	0	0	1
16.4055	1	0	78	1	1	0	1	1			55	19		0	1	1	1	1	1	1	1	0	1	0	0	0	0	0	0	0	0	1
26.8603	0	0	80	0	0	0	1	1			80	54		0	0	1	1	0	1	1	1	1	0	0	0	0	0	0	0	0	0	1
93.8959	1	0	74	1	1	1	1	1	1		73	42		0	1	1	1	0	1	1	1	1	1	0	0	0	0	0	0	0	0	1
46.6192	0	0	74	1	1	0	1	1			88	17		0	1	1	2	0	2	1	1	1	1	0	0	0	0	0	0	0	0	1
91.4301	1	0	74	1	1	0	1	1	1		48	39		0	1	1	1	1	1	1	1	0	1	0	0	0	0	0	0	0	0	1
59.7041	0	0	73	1	1	0	1	1			98	77		0	0	1	3	0	3	1	1	1	0	0	0	0	0	0	0	0	0	1
56.4493	1	0	56	0	0	1	1	1	1		30	15		0	1	1	1	1	1	1	1	0	1	0	0	0	0	0	0	0	0	1
79.9233	1	0	45	0	0	0	1	1			94	74	1	0	0	4	1	1	1	1	1	0	0	0	0	0	0	0	0	0	0	1
5.55616	0	0	57	1	0	0	1	1			43	34		0	0	1	1	3	1	1	1	0	1	0	0	1	0	0	1	0	1	4
60.1644	1	0	72	1	1	0	1	2			69	38		0	0	1	1	1	1	1	1	0	1	0	0	0	0	0	0	0	0	1
57.4027	0	0	75	1	1	1	1	1			96	105		0	0	1	2	0	2	1	1	1	1	0	0	0	0	0	0	0	0	1
32.5151	0	0	75	1	0	0	1	1			77	48		0	1	1	1	1	1	1	1	0	1	0	0	0	0	0	0	0	0	1
77.2932	1	0	64	1	1	0	1	1			92	44		0	0	1	1	1	1	1	1	0	1	0	0	0	0	0	0	0	0	1
92.7781	1	0	65	0	1	1	1	1	1		65	35		0	0	1	1	1	1	1	1	0	1	0	0	0	0	0	0	0	0	1
49.6438	0	0	81	1	0	0	1	1			64	59		0	0	6	1	3	1	1	1	1	1	0	0	1	0	1	0	0	0	4
29.2274	0	0	68	0	1	0	1	1			70	25		0	1	1	2	2	2	1	1	0	1	0	0	0	0	0	0	0	0	4
30.0164	1	0	71	1	1	0	1	1			74	34		0	0	2	3	0	3	1	1	1	1	0	0	1	0	1	1	0	1	1
56.3836	1	0	51	0	1	0	1	2			49			0	1	1	1	0	1	1	1	1	0	0	0	0	0	0	0	0	0	1
59.211	0	0	78	1	1	0	1	1			90	78		0	1	2	1	3	1	1	1	0	1	0	1	1	0	0	1	0	1	1
155.54	1	0	66	0	1	0	1	2			103	40		0	0	1	1	1	1	1	1	0	1	0	0	0	0	0	0	0	0	1
124.011	1	0	69	1	1	0	1	1			113	64		0	0	1	2	1	2	1	1	0	1	0	0	0	0	0	0	0	0	1
90.3123	1	0	58	1	0	1	1	1	1		88	74	0	0	0	1	2	0	2	1	1	1	1	0	0	0	0	0	0	0	0	1
35.0795	1	0	73	1	1	0	1	1			64	41		0	1	1	2	2	2	1	1	1	1	0	1	1	0	0	0	0	0	1
75.2877	1	0	51	1	1	0	1	1	1		53			0	1	1	1	2	1	1	1	1	1	0	0	0	0	1	0	0	0	4
122.959	0	0	73	0	1	0	1	1			89	42		0	1	1	1	1	1	1	1	0	1	0	0	0	0	0	0	0	0	1
199.397	1	0	73	0	0	0	1	1	1		92	53		0	0	3	2	0	2	1	1	1	1	0	0	0	0	0	0	0	0	1
77.6548	1	0	72	1	0	1	1	1			85	59		0	1	1	1	0	1	1	1	1	1	0	0	0	0	0	0	0	0	1
54.1151	0	0	78	1	0	0	1	1			66	45		0	1	3	2	1	2	1	1	0	1	0	0	0	0	0	0	0	0	1
36	1	0	68	1	0	0	1	1	1		43	39		0	0	3	2	0	2	1	1	1	1	0	0	0	0	0	0	0	0	1
80.3836	1	0	62	1	1	0	1	1			63	33		0	1	1	1	0	1	1	1	1	1	0	0	0	0	0	0	0	0	1
75.9452	1	0	74	1	1	1	1	1	1		91	54		0	1	1	2	2	2	1	1	1	1	0	0	1	0	0	1	0	1	4
74.0055	1	0	58	0	1	1	1	2	1		64	23		0	1	1	2	1	2	1	1	0	1	0	0	0	0	0	0	0	0	1
44.5151	1	0	56	0	1	0	1	1	1		52	38		0	0	1	1	0	1	1	1	1	1	0	0	0	0	0	0	0	0	1
41.7534	1	0	73	1	1	0	1	1			87	23		0	1	1	1	1	1	1	1	0	1	0	0	0	0	0	0	0	0	1
108.46	0	0	76	1	1	0	1	1			108	112		0	0	1	2	0	2	1	1	1	1	0	0	0	0	0	0	0	0	1
59.5726	0	0	73	1	1	0	1	1			67	58		0	1	3	2	0	2	1	1	1	1	0	0	0	0	0	0	0	0	1
117.403	1	0	75	0	0	1	1	1			80	43		0	1	1	3	0	3	1	1	1	1	0	0	0	0	0	1	0	1	1
24.3616	1	0	74	1	1	1	1	2			59	31		0	1	6	1	1	1	1	1	0	1	0	0	0	0	0	0	0	0	1
83.0137	1	0	66	1	1	0	1	1	1		63	41		0	0	1	1	1	1	1	1	0	1	0	0	0	0	0	0	0	0	1
48.4274	0	0	70	1	0	1	1	1			76	64	0	0	0	1	1	0	1	1	1	1	1	0	0	0	0	0	0	0	0	1
48	0	0	72	1	1	0	1	1			97	81	0	0	1	1	1	1	1	1	1	0	1	0	0	0	0	0	0	0	0	1
25.7753	0	0	76	1	1	0	1	1	1		105	58		0	0	1	2	1	2	1	1	0	1	0	0	0	0	0	0	0	0	1
16.5699	1	0	88	1	1	0	1	1			50			0	0	1	1	1	1	1	1	0	1	0	0	0	0	0	0	0	0	1
56.6466	0	0	88	1	0	0	1	1			87	96		0	0	1	2	0	2	1	1	1	1	0	0	0	0	0	0	0	0	1
80.6137	0	0	66	1	1	0	1	1	1		76	54		0	1	1	1	0	1	1	1	1	1	0	0	0	0	0	0	0	0	1
23.6712	1	0	80	1	1	0	1	1			83	54	0	0	1	3	2	0	2	1	1	1	1	0	0	0	0	0	0	0	0	1
91.0356	1	0	73	0	0	0	1	1			46	40		0	1	1	2	0	2	1	1	1	1	0	0	0	0	0	0	0	0	1
34.6192	1	0	64	0	1	1	1	1			82	33		0	1	1	1	1	1	1	1	0	1	0	0	0	0	0	0	0	0	1
57.5342	0	0	79	1	1	1	1	1			90	32		0	0	3	2	1	2	1	1	0	1	0	0	0	0	0	0	0	0	1
81.2384	0	0	55	1	0	1	1	1	1		78	59		0	0	1	3	3	3	1	1	1	1	1	1	1	0	0	1	0	1	2
72.5589	1	0	55	1	0	0	1	2	1		82	71		0	1	1	2	2	2	1	1	0	1	0	0	1	0	0	1	0	1	1
44.2521	1	0	66	0	1	1	1	2			98	48	0	0	0	1	1	0	1	1	1	1	1	0	0	0	0	0	0	0	0	1
100.208	0	0	67	1	1	1	1	1			91	58		0	1	1	1	1	1	1	1	0	0	0	0	0	0	0	0	0	0	1
108.427	1	0	64	1	1	0	1	1			80	52		0	0	6	2	2	2	1	1	0	0	0	1	1	0	0	0	0	0	4
22.5205	1	0	65	1	1	1	1	1			20.7	2		0	0	1	1	1	1	1	1	0	0	0	0	0	0	0	0	0	0	1
87.189	0	0	65	1	0	0	1	1			64	45		0	0	1	2	0	2	1	1	1	1	0	0	0	0	0	0	0	0	1
68.1534	1	0	69	0	0	0	1	1			69	51		0	1	1	2	1	2	1	1	0	1	0	0	1	0	0	0	0	0	1
86.4329	0	0	72	1	0	1	1	1			39			0	0	6	2	0	2	1	1	1	0	0	0	0	0	0	0	0	0	1
31.8904	1	0	74	0	0	1	1	1			42			0	1	1	1	1	1	1	1	0	1	0	0	0	0	0	0	0	0	1
60	0	0	70	1	1	0	1	1			82	81		0	0	1	2	0	2	1	1	1	1	0	0	0	0	0	0	0	0	1
45.9288	1	0	56	1	1	0	1	1			52	58		0	1	3	1	0	1	1	1	1	1	0	0	0	0	0	0	0	0	1
10.0603	1	0	66	1	1	0	1	1			100	60		0	1	1	1	1	1	1	1	0	1	0	0	0	0	0	1	0	1	1
45.7973	1	0	84	0	1	0	1	2			83	30		0	0	1	1	1	1	1	1	0	1	0	0	0	0	0	0	0	0	1
44.1205	0	0	86	1	0	1	1	1			77	53		0	0	6	2	0	2	1	1	1	1	0	0	0	0	0	0	0	0	1
45.5671	0	0	78	1	0	0	1	1			79	46		0	1	3	3	0	3	1	1	1	1	0	0	0	0	0	0	0	0	1
33.863	1	0	55	1	0	0	1	1			67	32		0	1	1	1	2	1	1	1	0	1	0	0	0	0	0	0	0	0	1
76.1753	1	0	61	0	0	0	1	1	1		68	54		0	0	3	1	0	1	1	1	1	1	0	0	0	0	0	0	0	0	1
59.9014	0	0	68	1	1	0	1	1			43	46		0	1	2	2	0	2	1	1	1	1	0	0	0	0	0	0	0	0	1
51.3534	1	0	73	0	1	0	1	1			53	20		0	1	1	1	1	1	1	1	0	1	0	0	0	0	0	0	0	0	1
39.7808	1	0	77	1	0	1	1	1	1		89	48		0	0	1	2	0	2	1	1	1	1	0	0	0	0	0	0	0	0	1
28.011	1	0	73	1	1	0	1	1			77	41		0	1	1	1	0	1	1	1	1	0	0	0	0	0	0	0	0	0	1
49.2822	0	0	65	1	1	1	1	1			95	60		0	1	1	1	0	1	1	1	1	0	0	0	0	0	0	0	0	0	1
58.1918	0	0	75	0	1	0	1	1			74	52		0	1	1	1	1	1	1	1	0	1	0	0	0	0	0	0	0	0	1
63.6164	0	0	69	1	1	0	1	1			100	70		0	0	1	2	0	2	1	1	1	1	0	0	0	0	0	0	0	0	1
30.937	1	0	71	1	1	0	1	1			59	40		0	1	1	2	0	2	1	1	1	0	0	0	0	0	0	0	0	0	1
65.4575	1	0	66	1	0	1	1	1	1		65	39		0	1	1	3	0	3	1	1	1	1	0	0	0	0	0	0	0	0	1
131.737	1	0	60	1	1	0	1	1	1		97	58		0	1	1	2	3	2	1	1	1	0	1	0	1	0	0	1	0	1	3
39.3863	1	0	55	0	1	0	1	2	1		51	28		0	1	1	2	0	2	1	1	1	1	0	0	0	0	0	0	0	0	1
57.2055	1	0	67	0	1	0	1	1			74	30		0	1	6	3	0	3	1	1	1	0	0	0	0	0	0	0	0	0	1
60.9205	0	0	70	1	1	0	1	1			39	24		0	1	1	2	0	2	1	1	1	1	0	0	0	0	0	0	0	0	1
23.737	1	0	75	1	0	0	1	1			73	19.5		0	1	6	1	1	1	1	1	0	1	0	0	0	0	0	0	0	0	1
90.9699	1	0	76	1	0	0	1	1			62	61		0	0	1	3	1	3	1	1	0	1	0	0	0	0	0	1	0	1	1
8.67945	1	0	59	1	0	0	1	2	1		43	39		0	0	1	2	2	2	1	1	1	1	1	0	1	0	0	1	0	1	3
45.1726	1	0	62	1	1	0	1	2			41	25		0	1	1	2	3	2	1	1	1	1	1	0	1	0	0	0	0	0	3
109.512	0	0	60	1	1	0	1	1			45	37		0	1	1	1	2	1	1	1	0	0	0	0	0	0	0	0	0	0	4
72.3288	0	0	78	1	1	0	1	1			80	71		0	0	6	2	0	2	1	1	1	1	0	0	0	0	0	0	0	0	1
74.8274	1	0	72	1	1	0	1	1			89	65		0	1	1	2	1	2	1	1	0	1	0	0	0	0	0	0	0	0	1
18.8384	1	0	70	1	1	1	1	1			38	39		0	0	4	2	0	2	1	1	1	0	0	0	0	0	0	0	0	0	1
73.4795	1	0	56	1	0	0	1	1			60	63		0	1	1	2	2	2	1	1	1	1	0	0	1	1	0	1	0	1	4
23.7699	1	0	65	1	1	0	1	2	1		56	51		0	1	1	1	1	1	1	1	0	1	0	0	0	0	0	1	0	1	4
48.3616	1	0	61	1	1	0	1	2			82	58	0	0	0	1	2	0	2	1	1	1	1	0	0	0	0	0	0	0	0	1
27.9781	1	0	79	0	1	0	1	1			51	34		0	1	3	2	1	2	1	1	1	1	0	0	0	0	0	0	0	0	1
62.3671	1	0	64	1	0	0	1	1			92	43		0	1	1	1	3	1	1	1	0	1	0	1	1	0	0	1	0	1	4
55.0027	1	0	68	1	0	1	1	2	1		73	55		0	0	1	3	0	3	1	1	1	1	0	0	0	0	0	0	0	0	1
105.6	1	0	58	1	0	0	1	1			48	17		0	1	1	1	2	1	1	1	0	1	0	0	0	0	0	1	0	1	4
49.8411	0	0	73	1	1	1	1	2			78	68		0	0	1	1	1	1	1	1	0	1	0	0	0	0	0	0	0	1	1
18.3781	1	0	67	1	1	0	1	2			90	86		0	0	3	1	1	1	1	0	0	1	0	0	0	0	0	0	0	0	1
64.4384	0	0	77	1	0	0	1	1			85	87		0	0	3	2	0	2	1	1	1	1	0	0	0	0	0	0	0	0	1
95.4411	1	0	70	0	0	0	1	1			62	52		0	1	1	2	0	2	1	1	1	1	0	0	0	0	0	0	0	0	1
129.468	0	0	73	1	0	1	1	1	1		110	116		0	1	1	2	0	2	1	1	1	1	0	0	0	0	0	0	0	1	1
66.6082	1	0	89	1	1	0	1	2	1		63	48		0	1	1	2	2	2	1	1	1	1	0	1	0	0	0	1	0	1	1
139.134	1	0	77	1	1	0	1	2			69	39		0	1	1	2	0	2	1	1	1	1	0	0	0	0	0	0	0	0	1
75.189	1	0	69	0	1	0	1	1			53	n/a		0	1	1	1	1	1	1	1	0	0	0	0	0	0	0	1	0	0	1
42.8384	0	0	63	1	0	0	1	1	1		97	59	0	0	0	1	1	1	1	1	1	0	1	0	0	0	0	0	0	0	0	1
111.452	1	0	73	0	1	1	1	1			82	54		0	0	1	2	1	2	1	1	1	1	0	0	0	0	0	0	0	0	1
32.9096	1	0	56	1	1	1	1	1	1		97	43	0	0	1	1	2	0	2	1	1	1	1	0	0	0	0	0	0	0	0	1
88.8658	1	0	60	1	0	1	1	1			82	77		0	1	4	1	1	1	1	1	0	0	0	0	0	0	0	0	0	0	1
125.918	0	0	61	1	0	0	1	1			62.5	26.3		0	0	1	2	1	2	1	1	0	1	0	0	0	0	0	1	0	0	1
110.729	0	0	70	1	1	0	1	1			72	72		0	0	1	1	0	1	1	1	0	1	0	0	0	0	0	0	0	0	1
81.2712	1	0	75	1	1	0	1	1			78	69		0	0	1	2	0	2	1	1	1	1	0	0	0	0	0	0	0	0	4
119.836	0	0	56	1	1	1	1	1			109	67	0	0	1	1	2	3	2	1	1	1	1	0	0	1	0	0	0	0	0	1
67.4301	0	0	61	1	1	1	1	1	1		92	36		0	1	1	3	0	3	1	1	1	1	0	0	0	0	0	0	0	0	1
23.8027	1	0	71	1	1	1	1	1			72	51	1	0	1	1	1	3	1	1	0	0	1	1	1	1	0	0	1	0	1	3
49.5452	0	0	50	0	1	0	1	2	1		67	34		0	0	1	2	1	2	1	1	0	1	0	0	0	0	0	0	0	0	1
120.888	0	0	69	1	1	1	1	1			79	82		0	0	1	3	0	3	1	1	1	1	0	0	0	0	0	0	0	0	1
174.838	1	0	48	1	1	1	1	1	1		61	21		0	1	1	3	3	3	1	1	0	1	1	1	0	0	0	0	0	0

## Sheet: Key
HP dx prob moderate=1; high=2;definite = 3; low =4; not excluded =5
scan features HP; indetermiante = 1; compatible =2; typical = 3
SLB_HP_class indeterminate = 1; probable = 2; HP =3
incons=1; indeterminate=2; prob/definite UIP =3
HRCT UIP pattern Category (Definite=0, probable = 1, indeterminate=2, inconsistent =3)
Upper/Mid Lung Zone Predominance (no=0, yes=1,nonfibrotic=2)
Peribronchovascular Predominance (no=0, yes=1)
Extensive Ground Glass (>reticular abnormality) (no=0, yes=1)
Profuse Micronodules (bilateral, predominant upper lobes) (no=0, yes=1)
Discrete Cysts (multiple, bilateral, away from areas of honeycombing) (no=0, yes=1)
Diffuse mosaic perfusion/air trappin (bilateral in 3 or more lobes) (no=0, yes=1)
Consolidation in bronchopulmonary segments/lobes (no=0, yes=1)
Distribution lower = 1, mid=2, upper=3, diffuse=4, nonfibrotic=5
